# Supplementary material for: Rhus and Safflower Extracts as Potential Novel Food Antioxidant, Anticancer, and Antimicrobial Agents Using Nanotechnology
Source: Foods. 2019 Apr 23;8(4):139. doi: 10.3390/foods8040139 (PMC6517943; doi:10.3390/foods8040139)
Supplement: Supplementary file 1 [file foods-08-00139-s001.zip]

Archive with 4 entries (2 files):
- foods-477040-SI/
- foods-477040-SI/foods-477040-supplementary/
- foods-477040-SI/foods-477040-supplementary/Table S1.xlsx
- foods-477040-SI/foods-477040-supplementary/Table S2.xlsx
