# Supplementary material for: Rhus and Safflower Extracts as Potential Novel Food Antioxidant, Anticancer, and Antimicrobial Agents Using Nanotechnology
Source: Foods. 2019 Apr 23;8(4):139. doi: 10.3390/foods8040139 (PMC6517943; doi:10.3390/foods8040139)
Supplement: Supplementary file 1 [file foods-08-00139-s001.zip › foods-477040-SI/foods-477040-supplementary/Table S1.xlsx]

## Sheet: St
Concentration (mg/L)	Optical Density
25	0.05
50	0.053
75	0.068
100	0.09
125	0.117
150	0.141
175	0.165
200	0.181
