# Supplementary material for: Rhus and Safflower Extracts as Potential Novel Food Antioxidant, Anticancer, and Antimicrobial Agents Using Nanotechnology
Source: Foods. 2019 Apr 23;8(4):139. doi: 10.3390/foods8040139 (PMC6517943; doi:10.3390/foods8040139)
Supplement: Supplementary file 1 [file foods-08-00139-s001.zip › foods-477040-SI/foods-477040-supplementary/Table S2.xlsx]

## Sheet: Standard
Concentration (mg/L)	Optical Density
10	1.4
20	3.36
30	4.56
40	5.84
50	7.4
